# Supplementary material for: The design, implementation, and effectiveness of intervention strategies aimed at improving genetic referral practices: a systematic review of the literature
Source: Genet Med. 2021 Aug 24;23(12):2239–49. doi: 10.1038/s41436-021-01272-0 (PMC8629749; doi:10.1038/s41436-021-01272-0)
Supplement: Supplementary file 2 — SUPPLEMENTARY FILE 3 [file 41436_2021_1272_MOESM2_ESM.xlsx]

## Sheet: Sheet1
SUPPLEMENTARY FILE 3 - STUDY CHARACTERISTICS
Author, Year (reference)	Country	Study setting	Study design	Clinical target (sample size)	Disease focus	Intervention target	Implementation framework	Main findings	Quality score
Bednar, 2017 (47)	USA	Hospital	Cohort - historical control (same institution)	HGOC patients (intervention= 1636 patients; control= 3765 patients)	Hereditary cancer (HGOC)	Gynaecologic oncology healthcare professionals & HGOC patients	Plan-Do-Study-Act (PDSA)	Increase in genetic referral among eligible HGOC patients pre-post intervention (48% vs 87%; not powered for significance).	0.83
Bednar, 2019 (33)	USA	Hospital	Cohort - historical control (same institution)	HGOC & EC cancer patients (intervention =241 patients; control=not specified)	Hereditary cancer (HGOC, EC)	Gynaecologic oncology healthcare professionals	Model for Improvement (includes PDSA cycles)	HGOC & EC patients more likely to be referred for genetic counselling (P = 0.02) and complete genetic testing (P = 0.03) during intervention period when compared to pre-intervention period.	0.78
Brown, 2018 (52)	USA	Hospital	Cohort - historical control (same institution)	All patients with newly diagnosed breast or ovarian cancer (intervention=1309 patients; control=not specified)	Hereditary cancer (BC, OC)	Gynaecologic oncologists, breast surgeons, and advanced care providers	None specified	Statistically significant increase in genetic referral among eligible OC patients pre-post intervention (37% vs 96%; P < 0.05) and TNBC patients (69% vs 91%; P < 0.05).	0.72
Clyman, 2007 (34)	USA	Primary care	Cohort - concurrent control (other institution)	Patients attending primary care who warrant genetic counselling referral (sample size not specified)	All genetics	General Practitioners	None specified	No change in the number of genetic counselling referrals from primary care physicians following exposure to the intervention.	0.8
Cohen, 2013 (36)	USA	Hospital	Cohort - historical control (same institution)	Cancer patients at increased risk of hereditary cancer (intervention=17 patients; control=15 patients)	Hereditary cancer (all types)	Non-genetics healthcare professionals	None specified	Four-fold increase in the total number of cancer patients accessing genetic counselling pre-post intervention (not powered for significance).	0.72
Cohen, 2016 (61)	Australia	Hospital	Cohort - historical control (same institution)	Women diagnosed with HGOC, fallopian tube, or primary peritoneal carcinoma (intervention=145 patients, control=116 patients)	Hereditary cancer (HGOC, EC)	Gynaecologic oncology healthcare professionals	None specified	Statistically significant increase in genetic referral among eligible HGOC & EC patients pre-post intervention (27% vs 52%; P < 0.0001).	0.89
Cohen, 2016 (56)	USA	Hospital	Cohort - historical control (same institution)	Newly diagnosed CRC patients (intervention=44 patients; control=30 patients)	Hereditary Cancer (CRC)	CRC healthcare professionals	None specified	Increase in proportion of patients appropriately receiving Lynch syndrome tumour screening (30% vs 73%) and number of genetic referrals (4 vs 10) pre-post intervention (not powered for significance).	0.78
Dekker, 2015 (35)	Netherlands	Hospital	Cluster Randomised Controlled Trial	Newly diagnosed CRC patients (intervention=392 patients; control=358 patients)	Hereditary Cancer (CRC)	CRC patients and their clinicians (gastroenterologists & surgeons)	None specified	Decreased uptake of genetic counselling among eligible CRC patients and their first degree relatives pre-post intervention (33% vs 15%; P < 0.003).	0.83
Doe, 2019 (63)	USA	Hospital	Cohort - historical control (same institution	Newly diagnosed invasive breast cancer patients (intervention=315 patients; control=116 patients)	Hereditary cancer (BC)	BC healthcare professionals	None specified	Mixed results. Significant increase in appropriate genetic referrals (35.3% vs 55.5%) but also in inappropriate referrals (1.7% vs 15.5%; P = 0.001).	0.75
Edelman, 2014 (57)	USA	Hospital	Cohort – historical control (same institution)	Pregnant women at increased chance of having a child with a genetic condition (intervention=500 patients; control=618 patients)	Prenatal genetics	Obstetric healthcare professionals	None specified	Mixed results. Increase in screening and genetic referral for some conditions pre-post intervention (e.g. Cystic Fibrosis: 2% vs. 14%, P < 0.0001) but not others (e.g. hemoglobinopathies).	0.94
Eichmeyer, 2014 (58)	USA	Hospital	Cohort – historical control (same institution)	All newly diagnosed cancer patients (intervention=238 patients; control=262 patients)	Hereditary cancer (all types)	Oncology physicians (medical, radiation and paediatric oncologists)	None specified	Statistically significant increase in genetic referral among eligible cancer patients pre-post intervention (58% vs 70%; P = 0.02).	0.89
Emery, 2007 (37)	UK	Primary care	Cluster Randomised Controlled Trial	Primary care patients concerned about their family history of BC, OC & CRC (intervention=219 patients; control=not specified)	Hereditary cancer (BC; ovarian, CRC)	General practitioners	None specified	Statistically significant increase in genetic referral among eligible cancer patients pre-post intervention (3.2 vs 6.2 referrals per 100 000 patients; P = 0.001).	0.79
Graff, 2020 (59)	USA	Hospital	Cohort - historical and concurrent control (same institution)	All newly diagnosed cancer patients (intervention=1031 patients; control=1192 patients)	Hereditary cancer (BC)	BC healthcare professionals and BC patients	None specified	Statistically significant increase in genetic referral and testing for patients treated via the ‘pathway’ intervention (36% vs 72%; P < 0.001)	0.9
Heald, 2013 (62)	USA	Hospital	Cohort - historical control (same institution)	CRC patients (intervention=871 patients; control=237 patients)	Hereditary cancer (CRC)	Genetic counsellors, CRC surgeons	None specified	Statistically significant increase in genetic referral among eligible CRC patients for both active intervention approaches compared to non-intervention control (intervention approach 1: 55% vs 82%, P = 0.02; intervention approach 2: 55% vs 100%, P < 0.001).	0.94
Helsper, 2018 (38)	Netherlands	Primary care	Cohort - concurrent control (different institution)	Primary care patients with a history of OC (intervention=94 patients; control=30 patients)	Hereditary cancer (OC)	General practitioners	None specified	Two intervention strategies were compared, and for each strategy eight OC patients were referred and five (63%) were seen for genetic counselling (not powered for statistical significance). Due to lack of historical or non-intervention control, unable to determine effectiveness compared to standard practice.	0.7
Kallenberg, 2018 (39)	Netherlands	Hospital	Stepped-wedge trial	CRC patients (intervention=489 patients; control=292 patients)	Hereditary cancer (CRC)	CRC healthcare professionals	None specified	No difference in the proportion of eligible CRC patients who underwent genetic counselling between intervention and control (14% vs 14%, P = 0.89).	0.89
Kessels, 2018 (53)	Netherlands	Hospital	Cohort - historical control (same institution)	Patients undergoing outpatient colonoscopy (intervention=974 patients; control=4742 patients)	Hereditary cancer (CRC)	Gastroenterologist, geneticists & patients presenting for colonoscopy	None specified	Statistically significant increase in genetic consultations for hereditary CRC among patients undergoing colonoscopy pre-post intervention (1.6% vs 3.7%; P < 0.01).	0.75
Kishan, 2016 (48)	USA	Hospital	Cohort - historical control (same institution)	Newly diagnosed BC patients (intervention=347 patients; control=262 patients)	Hereditary cancer (BC)	BC healthcare professionals	None specified	Increase in appropriate genetic referral rates among BC patients pre-post intervention (80% vs 96%; P < 0.0001).	0.75
Koeneman, 2014 (40)	Netherlands	Hospital	Cohort - historical control (same institution)	Newly diagnosed gynaecological cancer patients (intervention=209 patients; control=3036 patients)	Hereditary cancer (gynaecological)	Gynaecologic oncology healthcare professionals	None specified	Statistically significant increase in genetic referral among gynaecological cancer patients in the intervention group compared to non-intervention control (0.26% vs 2.4%; P < 0.001).	0.9
Long, 2018 (3)	Australia	Hospital	Cohort - historical control (same institution)	Newly diagnosed CRC cancer patients (intervention=203 patients; control=184 patients)	Hereditary cancer (CRC)	CRC healthcare professionals	Theoretical Domains Framework Implementation (TDFI)	Mixed results. Improvements in Lynch syndrome tumour screening pre-post intervention (e.g. ordering of BRAF V600E tests improved from 1% to 100%) but no change in genetic referral rates. Not powered for significance (lack of change in referral rates may reflect low incidence of Lynch syndrome).	0.9
Miesfeldt, 2018 (51)	USA	Hospital	Cohort - historical control (same institution)	Newly diagnosed CRC & EC patients (intervention=16 patients; control=14 patients)	Hereditary cancer (CRC, EC)	Colorectal and gynaecological cancer healthcare professionals	None specified	Statistically significant increase in genetic referral among eligible EC & CRC patients pre-post intervention (42% vs 88%; P = 0.02) .	0.85
Moss, 2019 (41)	UK	Hospital	Cohort - historical control (same institution)	Cancer patients referred to the Drug Development Unit for potential participation in experimental phase 1 drug trials (intervention=60 patients; control=40 patients)	Hereditary cancer (all types)	Clinicians from the Drug Development Unit	None specified	Increase in genetic referral rates among cancer patients pre-post intervention, from 0.1 referral per week (projected 5 per year, 0.36% total referrals) to 1.2 per week (projected 63/year, 3.81%). Not powered for significance.	0.72
Overbeek, 2020 (54)	Netherlands	Hospital	Cluster Randomised Controlled Trial	CRC patients (intervention=156 patients; control=110 patients)	Hereditary cancer (CRC)	CRC healthcare professionals	None specified	Statistically significant increase in genetic referral for Lynch syndrome among CRC patients in the intervention group compared to non-intervention control [77% vs 59% (OR = 2.8; 95% CI 1.1-7.0)].	0.78
Pederson, 2018 (42)	USA	Hospital	Cohort - historical control (same institution)	BC patients (intervention=440 patients; control=471 patients)	Hereditary cancer (BC)	Breast cancer healthcare professionals	None specified	Statistically significant increase in genetic referral among BC patients pre-post intervention, with patients were 49% more likely to be referred in the post-intervention period (P < 0.05).	0.86
Petzel, 2014 (43)	USA	Hospital	Cohort - historical control (same institution)	Newly diagnosed OC patients (intervention=83 patients; control=86 patients)	Hereditary cancer (OC)	Oncologists	None specified	Statistically significant increase in genetic referral rates among OC patients pre-post intervention (17% to 30%; P = 0.053).	0.77
Rana, 2020 (49)	USA	Hospital	Cohort - historical control (same institution)	OC patients (intervention=223 patients; control=135 patients)	Hereditary cancer (OC)	Gynaecologic oncology healthcare professionals	None specified	Statistically significant increase in genetic referrals rates among OC patients pre-post intervention (88% vs 92%) and genetic testing (61% vs 82%; p < 0.001)	0.9
Scheuner, 2013 (44)	USA	Primary care	Cohort – historical control (same institution)	Primary care patients (intervention=677 patients; control=139 patients)	Hereditary cancer (breast/ovarian, colorectal)	Women’s clinic staff clinicians and supervised trainees	None specified	Statistically significant increase in genetic referral rates for hereditary BC & OC among primary care patients pre-post intervention (4.1% to 9.6%; P < 0.0001).	0.95
Senter, 2017 (50)	USA	Hospital	Cohort – historical control (same institution)	Epithelial ovarian, fallopian tube, and/or peritoneal cancer patients (intervention=401 patients; control=336 patients)	Hereditary cancer (OC)	Gynaecologic oncology healthcare professionals	None specified	Statistically significant increase in genetic referrals among OC patients pre-post intervention (21% vs 44%; P < 0.0001).	0.82
Spinosa, 2020 (60)	USA	Hospital	Cohort - historical control (same institution)	Newly diagnosed EC patients (intervention=182 patients; control=190 patients)	Hereditary cancer (EC)	Gynaecologic oncology healthcare professionals	None specified	Increase in genetic referral rates among eligible EC patients (20% vs 36%), not powered for significance.	0.85
Swanson, 2018 (45)	USA	Hospital	Cohort - historical control (same institution)	Epithelial ovarian cancer patients (intervention=62 patients; control=81 patients)	Hereditary cancer (OC)	Gynaecologic oncology healthcare professionals & ovarian cancer patients	Define, Measure, Analyze, Improve, Control (DMAIC)	Statistically significant increase in genetic referrals among OC patients pre-post intervention (48% vs 74%; P = 0.002)	0.95
Westwood, 2012 (55)	UK	Primary care	Cluster-randomised factorial trial	Patients attending primary care who warrant genetic counselling referral (intervention=89 patients; control=68 patients)	All genetics	General Practitioners	None specified	There was a trend towards an overall higher referral rate among GPs post-intervention (referral rate ratio 1.34, 95% CI = 0.89 to 2.02; P = 0.161), however this was not statistically significant.	0.92
Wilson, 2006 (46)	UK	Primary care	Cluster Randomised Controlled Trial	Patients attending primary care concerning who warrant genetic counselling referral (intervention=88 patients; control=34 patients	Hereditary cancer (BC)	General Practitioners	None specified	No statistically significant differences observed between intervention and control arms	0.85
