# Supplementary material for: The design, implementation, and effectiveness of intervention strategies aimed at improving genetic referral practices: a systematic review of the literature
Source: Genet Med. 2021 Aug 24;23(12):2239–49. doi: 10.1038/s41436-021-01272-0 (PMC8629749; doi:10.1038/s41436-021-01272-0)
Supplement: Supplementary file 3 — SUPPLEMENTARY FILE 4 [file 41436_2021_1272_MOESM3_ESM.xlsx]

## Sheet: Sheet1
Author, Year (reference)	Intervention	Intervention component description	Intervention type	Intervention target	Mode of Delivery	ERIC intervention strategya	TDF Domain	BCT Identified	Implicit vs Explicitb	Theory applicationc	Mechanistic Links (Theory and Techniques Tool)d
Bednar, 2017 (47)	Assisted genetic counselling referral	Electronic referral to GC drafted for patients with HGOC not previously offered GC/GT.	Automated electronic referral systems	Provider	Informational; digital	Change record systems; remind clinicians	1: Memory, attention and decision processes	i: 7.1 Prompts/cues ii: 3.2 Social support (practical); iii: 11.3 Conserving mental resources	Implicit	3	1i: LINK (MADP:7.1) 1ii: No evidence (MADP:3.2) 1iii: LINK (MADP:11.3)
	Tumour board/case review discussions	Discussed indications for GC/GT at weekly meeting, including verbal reminders by Gyn Onc department chair.	Clinical data review systems	Provider	Informational; human; face-to-face; group-based	Remind clinicians	N/A	i: 7.1 Prompts/cues ii: 9.1 Credible source	Implicit	4	N/A
	Clinic patient tracking	Research data coordinator collected data from Gyn Onc clinic schedules and medical record to determine whether patients received GC/GT.	Clinical data review systems	Provider	Informational; digital	Facilitate relay of clinical data to providers; develop and implement tools for quality monitoring; audit and provide feedback	N/A	1: 2.7 Feedback on outcome(s) of behaviour	Implicit	4	N/A
	Integrated genetic counselling	Integrated GC in Gyn Onc, optimized GC schedule, standardized urgent appointment request process, inclusion of GC in routine clinical meetings with gynecologic oncology physicians (e.g. tumor board conferences)	Embedding GC into non-genetics services; proceduralising referral processes	Provider	Informational; human; face-to-face	Revise professional roles; remind clinicians; create new clinical teams	1: Knowledge 2:Environmental context & resources	i: 3.2 Social support (practical); ii: 7.1 Prompts/cues iii: 12.2 Restructuring the social environment	Implicit	3	1i: No evidence (Kn:3.2) 1ii: NON-LINK (Kn:7.1) 1iii: No evidence (Kn:12.2) 2i: LINK (ECR:3.2) 2ii: LINK (ECR: 7.1) 2iii: LINK (ECR:12.2)
	Physician-coordinated genetic testing	Following training, Gyn Onc physician coordinated GT process independent of genetic counsellor	Mainstreaming GC/GT	Provider	Informational; human; face-to-face	Revise professional roles; change service sites; conduct ongoing training	1: Environmental context and resources	i: 3.2 Social support (practical) ii: 4.1 Instruction on how to perform a behaviour	Implicit	3	1i: LINK (ECR:3.2) 1ii: No evidence (ECR:4.1)
	Patient education document	Patient education document described the purpose of Moon Shots programs, including GC/GT. Provided to the patient by advanced practice providers or other clinic staff.	Patient education	Patient	Informational; printed material; one-way interaction	Distribute educational materials	N/A	i: 5.1 Information about health consequences	Implicit	4	N/A
	Physician education	Attended national meetings and conferences discussing hereditary cancer. Gyn Onc genetic counselors provided education as needed.	Provider education	Provider	Informational; human; face-to-face	Conduct educational meetings; conduct ongoing training	N/A	i: 5.1 Information about health consequences; ii: 9.1 Credible source	Implicit	4	N/A
	Provider email notifications	Research data coordinator and/or genetic counselor notified physician and care teams of upcoming patients not previously seen or referred for GC/GT.	Referral flagging & reminder systems	Provider	Informational; digital; email	Remind clinicians	N/A	i: 7.1 Prompts/cues ii: 3.2 Social support (practical)	Implicit	4	N/A
	New-patient screening form	Form provided at initial Gyn Onc visit collected information regarding prior GT and family history of cancer. Completed form was scanned into the patient's medical record.	Referral/family history tool - CDS;improving documentation processes	Provider	Informational; printed material; reciprocal interaction	Change record systems	N/A	i: 7.1 Prompts/cues ii: 11.3 Conserving mental resources	Implicit	4	N/A
	Institution-wide research program	Institution-wide research effort included support for various Gyn Onc projects, including the QI initiative.	Research collaboratives	Provider	Not specified	Create a learning collaborative	N/A	i: 6.3 Information about others approval	Implicit	4	N/A
Bednar, 2019 (33)	Clinic patient tracking	Genetic counselor performed HGOC/EC clinic tracking during clinic time when patients canceled/no-showed appointments or when no appointments scheduled	Clinical data review systems	Provider	Informational; digital	Facilitate relay of clinical data to providers; develop and implement tools for quality monitoring; audit and provide feedback	N/A	i: 7.1 Prompts/cues ii: 3.2 Social support (practical)	Implicit	4	N/A
	Integrated genetic counselling	Integrated GC in Gyn Onc clinic Optimized, structured scheduling referral criteria: diagnosis of HGOC, diagnosis of EC with abnormal tumor studies, or cascade testing. Scheduled genetic counsellor clinics (2 per month)	Embedding GC into non-genetics services; Proceduralising referral processes	Provider	Informational; human; face-to-face	Revise professional roles; remind clinicians	N/A	i: 3.2 Social support (practical) ii: 12.2 Restructuring the social environment	Implicit	4	N/A
	Physician education	Direct communication by genetic counselor to physicians; Stakeholder meeting to review tumor testing process, billing, timelines, and expectations with pathology and Gyn Onc staff	Provider education	Provider	Informational; human; face-to-face	Conduct educational meetings; conduct ongoing training	1: Knowledge 2: Social/Professional Role & Identity	i: 5.1 Information about health consequences ii: 9.1 Credible source iii: 1.2 Problem solving	Implicit		1i: LINK (Kn:5.1) 1ii: No evidence (Kn:9.1) 1iii: No evidence (Kn:1.2) 2i: NON-LINK (SPRI:5.1) 2ii: INCONCLUSIVE (SPRI:9.1) 2iii: NON-LINK (SPRI:1.2)
	Assisted genetic counselling referral	All notifications of patients eligible for GC/GT were sent via email by genetic counsellor to the physician and clinic care team	Referral flagging & reminder systems	Provider	Informational; digital; email	Remind clinicians	1: Memory, attention and decision processes	i: 7.1 Prompts/cues ii: 3.2 Social support (practical) iii: 11.3 Conserving mental resources	Implicit	3	1i: LINK (MADP:7.1) 1ii: No evidence (MADP:3.2) 1iii: LINK (MADP:11.3)
	Provider email notifications	Notifications were sent for patients with HGOC to have GC, patients with EC to have tumor testing. Advanced practice nurse tracked EC tumor testing requests and triaged patient referrals to GC per results	Referral flagging & reminder systems; Clinical data review systems	Provider	Informational; digital; email	Remind clinicians	1: Memory, attention and decision processes	i: 7.1 Prompts/cues ii: 3.2 Social support (practical)	Implicit	3	1i: LINK (MADP:7.1) 1ii: No evidence (MADP:3.2)
Brown, 2018 (52)	Incorporation of patient navigators within breast and gynecologic oncology	Patient navigators in the gynecologic oncology and breast surgery clinics reviewed all patients seen and identified patients for whom testing was recommended by Society of Gynecologic Oncology (SGO) or National Comprehensive Cancer Network (NCCN) guidelines, then facilitated genetic counseling via in-person or telegenetics consultations.	Clinical data review systems	Provider	N/A	Develop and implement tools for quality monitoring	N/A	i: 3.2 Social support (practical) ii: 11.3 Conserving mental resources	Implicit	4	N/A
	Institutional subsidy of genetic counseling services such that counseling was free to patients and testing was cost-contained.	Genetic counseling is provided free of charge to patients (in person or by telemedicine). Genetic testing is charged to insurance providerswhen available. Patients without insurance coverage are referred for free testing or financial assistance covered by the genetic testing company used by the institution.	Financial strategies	Patient & system	N/A	Alter patient/consumer fees	1: Environmental Context & Resources	i: 3.2 Social support (practical)	Implicit	4	1i: LINK (ECR:3.2)
	Increase in the number of genetic counselors	The number of full-time genetic counselors was increased from 1 to 8, and some of this increase occurred during 2013-2015 to accommodate patient load.	Increasing GC access	System	N/A	Access new funding	N/A	3.2 Social support (practical)	Implicit	4	N/A
	Availability of telegenetics consultation in multiple settings	Telemedicine consults offered to patients who lived at least 30 miles from the primary clinic. Outlying clinic locations ranged from 35 to 150 miles away (Fig. 1). During telegenetics consultations, patients received genetic counseling for both new patient and follow-up visits with bidirectional communication. Telemedicine visits were conducted through private video conferencing at times tailored…	Increasing GC access	Patient	Informational; human; distance	Change service sites	Environmental Context & Resources	3.2 Social support (practical)	Implicit	4	LINK (ECR:3.2)
	Education of physicians and providers regarding national guidelines on testing	All gynecologic oncologists, breast surgeons, and advanced care providers were educated regarding the Commission on Cancer Standard, NCCN guidelines, and SGO guidelines in departmental and research meetings, and referral to genetic counseling was made a standard of practice. Individual discussions between genetic counselors and providers were also held as a method of personal follow-up to improve…	Provider education	Provider	Informational; human; face-to-face	Conduct educational meetings; conduct ongoing training	1: Knowledge	i: 5.1 Information about health consequences ii: 9.1 Credible source	Implicit	3	1i: LINK (Kn:5.1) 1ii: NO EVIDENCE (Kn:9.1)
Clyman, 2007 (34)	GP educational program in medical genetics	GC delivered educational program consisted of: 1i: 60-minute quarterly lectures given to the faculty physicians and family practice residents (8 hours over 2 years). Emphasis on gathering genetic family-history information, as well as the role of genetics in the diagnosis, prevention, and treatment of common disorders. 1ii: Bi-annual journal clubs focused on reviewing genetic articles 1iii: Oppor…	Provider education	Provider	Informational; human; face-to-face	Conduct educational meetings; conduct ongoing training; Distribute educational materials; Make training dynamic	1: Knowledge	1i: 5.1 Information about health consequences; 9.1 Credible source 1ii: 5.1 Information about health consequences; 1iii: 8.1 Behavioural practice/rehearsal, 6.1 Demonstration of the behavior	Implicit	3	1i: LINK (Kn:5.1) NO EVIDENCE (Kn:9.1) LINK (Kn:5.1) LINK (Sk:8.1) INCONCLUSIVE (Sk: 6.1)
Cohen, 2013 (36)	GC triaging	Use of a shared network allowed the genetic counselors (GC) remote access to family history information from tablet app to triage cases.	Clinical data review systems	Provider	Informational; digital; mobile device; app	Facilitate relay of clinical data to providers	1: Environmental context and resources 2: Knowledge 3: Beliefs about capabilities; 4: Social/professional role & identity;	i: 3.2 Social support (practical) ii: 11.3 Conserve mental resources	Implicit	3	1i: LINK (ECR:3.2) 2i: NO EVIDENCE (Kn:3.2) 3i: NO EVIDENCE(BaCa:3.2 4i: NON-LINK (SPRI:3.2)
	Ongoing GC support	The GC reviewed cases with the RN at the monthly visits, and was available offsite by email and phone consultation as needed.	Clinical data review systems	Provider	Informational; human; face-to-face & distance	Provide ongoing consultation; provide clinical supervision	1: Environmental context and resources	i: 3.2 Social support (practical)	Implicit	3	1i: LINK (ECR:3.2)
	Monthly GC appointments	A GC traveled to the collaborating site once per month to see patients and attend tumor board to provide input on cases and gain visibility among medical staff.	Increasing GC access	Provider	Informational; human; face-to-face	Change service sites	1: Environmental context and resources	i: 3.2 Social support (practical) ii: 9.1 Credible source iii: 12.2 Restructuring the social environment	Implicit	3	1i: LINK (ECR:3.2) 1ii: No evidence (ECR:9.1) 1iii: LINK (ECR:12.2)
	Training of nongenetics staff at collaborative site	2i: Completion of online cancer genetics course 2ii: RN observation of genetic counselling sessions 2iii: Provision of reading materials	Provider education	Provider	2i: Informational; digital; computer; website 2ii: Informational; human; face-to-face 2iii: Informational; printed material	2i: Distribute educational materials (online) 2ii: Shadow other clinicians 2iii: Distribute educational materials	1: Knowledge 2: Beliefs about capabilities;	i: 5.1 Information about health consequences; ii: 6.1 Demonstration of the behavior	Implicit	3	1i: LINK (Kn:5.1) 1ii: NO EVIDENCE (Kn:6.1) 2i: NO EVIDENCE (BaCa:5.1) 2ii: LINK (BaCa:6.1)
	Family history collection via computer tablet	The RN offered patients undergoing treatment in radiation oncology or medical oncology the opportunity to complete a family history survey via computer tablet (Hughes RiskApps program)	Referral/family history tool + CDS	Patient & provider	Informational; digital; mobile device; app	Facilitate relay of clinical data to providers	1: Environmental context and resources	i: 12.1 Restructuring the physical environment; ii: 12.5 Adding objects to the environment	Implicit	3	1i: LINK (ECR:12.1) 1i: LINK (ECR:12.5)
Cohen P, 2016 (61)	GC attendance at gynecologic oncology tumour board meetings	The manager of the WA Familial Cancer Registry and an associate genetic counselor from Genetics Services WA attended the weekly gynecologic oncology tumor board as members of the multidisciplinary team. They play a key role in identifying women presented at the tumor board who are eligible for genetics referral.	Embedding GC into non-genetics services; clinical data review systems; referral flagging & reminder systems	Provider	Informational; human; face-to-face	Create new clinical teams	N/A	i: 11.3 Conserve mental resources ii: 7.1 Prompts & cues iii: 9.1 Credible source iv: 3.2 Social support (practical) 12.2 Restructuring the social environment	Implicit	4	N/A
Cohen S, 2016 (56)	Automatically generated genetic referrals	Abnormal MSI/IHC results triggered a genetic counseling referral according to a predetermined algorithm to limit the effect of provider interpretation variability.	Automated electronic referral systems	Provider	Not specified	Develop tools for quality monitoring	N/A	i: 7.1 Prompts/cues ii: 11.3 Conserving mental resources	Implicit	4	N/A
	UTS results tracking system ensuring genetics review	The clinic nurse was nominated to track UTS results and disseminate the information to all of the individual participating providers. A shared genetic counselor e-mail inbox was created to ensure that a medical genetics review of all results was performed.	Clinical data review systems	Provider	Informational; digital; email	Facilitate relay of clinical data to providers	N/A	i: 3.2 Social support (practical)	Implicit	4	N/A
	Planning, development and implementation of a defined UTS workflow process	A detailed process flow chart was developed to delineate clearly which staff would be responsible for each step of the process and how outcomes would be addressed (including processes for test interpretation and actions to be taken on the basis of all possible results).	Proceduralising referral processes	Provider	Informational; human (face-to-face) and digital (email)	Assess for readiness and identify barriers and facilitators; develop educational materials; tailor strategies to overcome barriers and honor preferences	N/A	ii: 1.4 Action planning	Implicit	4	N/A
	Staff education	A genetic counselor (M.L.) led an education session at a CCSC staff meeting to share the importance of genetic counseling and genetic testing to improve our ability to identify Lynch syndrome patients and to prevent cancer in these patients and their family members.	Provider education	Provider	Informational; human; face-to-face	Conduct educational meetings	N/A	i: 5.1 Information about health consequences ii: 9.1 Credible source	Implicit	4	N/A
	Genetic counseling referral screening criteria tool	A genetic counseling referral screening criteria tool was created to maximize same-day genetic counseling visits. This tool was designed to identify during the intake process patients who might benefit from a genetic counseling evaluation, When a patient met criteria at the time of CCSC appointment scheduling, the CCSC nurse was notified to create a referral for a genetic counselor visit.	Referral/family history tool + CDS	Provider	Not specified	Develop tools for quality monitoring	N/A	i: 7.1 Prompts/cues ii: 11.3 Conserving mental resources iii: 3.2 Social support (practical) iv: 12.5 Adding objects to the environment	Implicit	4	N/A
Dekker, 2015 (35)	Patient-targeted brochures	Patient-targeted brochures, containing reliable information on familial CRC risk and corresponding cancer prevention measures, were given to clinicians for distribution among all new CRC patients.	Patient education	Patient	Informational; printed material (paper publication)	Distribute educational materials	1. Skills 2. Knowledge	i: Information about health consequences	Implicit	3	1i: LINK (Kn: 5.1) 2i: NON-LINK (Sk: 5.1)
	Clinician-targeted education	Clinician-targeted education consisted of a 30-min presentation on familial CRC risk assessment and referral for cancer prevention measures, given during routine clinical meetings.	Provider education	Provider	Informational; human; face-to-face (group based)	Conduct educational meetings	1.Knowledge 2. Skills	i. 4.1 Instruction on how to perform the behaviour ii: Information about health consequences	Implicit	3	1i: LINK (Kn:4.1) 1ii: LINK (Kn:5.1) 2i: LINK (Sk:4.1) 2ii: NON-LINK (Sk:5.1)
	Provider pocket referral cards	Pocket cards with referral criteria for genetic counselling and surveillance colonoscopies were provided to clinicians.	Provider education	Provider	Informational; printed material (paper publication)	Distribute educational materials; remind clinicians	1.Knowledge 2. Skills	i. 4.1 Instruction on how to perform the behaviour ii: 11.3 Conserve mental resources iii: 7.1 Prompts & cues	Implicit	3	1i: LINK (Kn: 4.1) 1ii: NO EVIDENCE (Kn:11.3) 1ii: NON-LINK (Kn:7.1) 2i: LINK (Sk: 4.1) 2ii: NO EVIDENCE (Sk:11.3) 2iii: NO EVIDENCE (Sk:7.1)
	Website for patients and clinicians	The website contained evidence-based information on familial CRC risk, risk calculators for CRC patients and clinicians, and a decision support intervention (DSI) for high risk patients, supporting them in their decision whether or not to be referred for genetic counselling.	Provider education; patient education; Referral/family history tool + CDS	Provider & patient	Informational; digital (website)	Distribute educational materials	1. Knowledge 2. Skills	i. 4.1 Instruction on how to perform the behaviour ii: 5.1 Information about health consequences iii: 11.3 Conserve mental resources Iv: 7.1 Prompts & cues	Implicit	3	1i: LINK (Kn:4.1) 1ii: LINK (Kn:5.1) 1iii: NO EVIDENCE (Kn:11.3) 1iv: NON-LINK (Kn:7.1) 2i: LINK (Sk:4.1) 2ii: NON-LINK (Sk:5.1) 2iii: NO EVIDENCE (Sk:11.3) 2iv: NO EVIDENCE (Sk:7.1)
Doe, 2019 (63)	Genetic attendance at breast cancer tumor board	A geneticist attended all breast cancer tumor board meetings	Embedding genetic staff into non-genetic services	Provider	Informational; human; face-to-face	Create new clinical teams	N/A	i: 11.3 Conserve mental resources ii: 7.1 Prompts & cues iii: 9.1 Credible source iv: 3.2 Social support (practical)	Implicit	4	N/A
	Same-day genetic counselling appointment	Patients eligible for referral were offered same-day appointment with the genetic counsellor	Increasing genetic counsellor accessibility	Patient & provider	Informational; human; face-to-face	N/A	N/A	i: 3.2 Social support (practical)	Implicit	4	N/A
Edelman, 2014 (57)	PHP intervention: collection of family history	Patients entered their personal history and FHH for themselves and father of the baby in the PHP via a tablet computer prior to seeing the clinician at the first prenatal visit.	Referral/family history tool + CDS	Patient	Informational; digital; mobile device (tablet); Computer program	Facilitate relay of clinical data to providers; change physical structure & equipment	1: Environmental context & resources 2: Memory, attention & decision processes	i: 12.5 Adding objects to the environment	Implicit	3	1i: LINK (ECR:12.5) 2i: NO EVIDENCE (MADP:12.5)
	PHP intervention: Clinical decision support	Providers received the PHP report, populated with the patient-entered data and with CDS for genetic and FHH conditions and obstetric risks. At two sites, the PHP report used by providers was filed with paper records while staff at the remaining two sites transcribed relevant data from the PHP report into the EHR (NY) or scanned the report into the EHR.	Referral/family history tool + CDS	Provider	Informational; digital; mobile device (tablet); Computer program	Facilitate relay of clinical data to provider	1: Environmental context & resources 2: Memory, attention & decision processes	i: 7.1 Prompts/cues ii: 11.3 Conserving mental resources iii: ? Instruction on how to perform the behaviour	Implicit	3	1i: LINK (ECR:7.1) 1ii: INCONCLUSIVE (ECR:11.3) 2i: LINK (MADP:7.1) 211: LINK (MADP:11.3)
Eichmeyer, 2014 (58)	Electronic flagging of eligible patients	If an eligible patient had not been referred for genetic counseling or if the oncologist did not provide documentation of genetics discussion, the patient’s chart was flagged electronically in the EMR. Based on this recommendation, physicians could electronically issue a referral. Weekly tracking reports could be generated for follow-up purposes.	Automated electronic referral systems; clinical data review systems	Provider	Informational; digital; computer; computer program	Facilitate relay of clinical data to provider; remind clinicians; develop tools for quality monitoring	N/A	i: 7.1 Prompts/cues ii: 3.2 Social support (practical) iii: 11.3 Conserve mental resources	Implicit	4	N/A
	Genetic counselling chart review	Weekly reports of all new oncology patients was generated from the EMR system and provided to a genetic counselor. The genetic counselor reviewed documents in each patient chart focusing on History and Physical (H&P) which contained information on pathology, age, and family history. Particular attention was paid to documentation of referral or discussion of genetic counseling.	Clinical data review systems	Provider	Informational; digital; computer; computer program	Facilitate relay of clinical data to provider; develop tools for quality monitoring	N/A	i: 3.2 Social support (practical) ii: 11.3 Conserve mental resources	Implicit	4	N/A
Emery, 2007 (37)	GRAIDS software intervention	Prior to consult with Lead clinician, patients were asked to complete a family history questionnaire. The GRAIDS software links a user-friendly pedigree-drawing tool to patient-specific management advice (including referral indication) regarding a family history of breast/ovarian and colorectal cancer, and provides additional numerical risk information about breast cancer.	Referral/family history tool + CDS	Patient and provider	Informational; digital; desktop computer; computer program	Facilitate relay of clinical data to provider	1: Knowledge 2: Memory, attention & decision processes	i: 7.1 Prompts/cues ii: 11.3 Conserving mental resources iii: 12.5 Adding objects to the environment iv: ii: ? Instruction on how to perform the behaviour	Implicit	3	1i: NON-LINK (Kn:7.1) 1ii: NO EVIDENCE (Kn:11.3) 2i: LINK (MADP:7.1) 2ii: LINK (MADP:11.3)
Graff, 2020 (59)	Navigated GC/T referral (GC/T-R) pathway with automatic referral triggers	Pathway criteria (based on national guidelines) generate iNavigate triggers and pathway triggers for GC/T-R. After the initial navigator assessment for GC/T-R criteria, responses are recorded in iNavigate, and based on a “meets assessment criteria” or “does not meet assessment criteria” care prompt, the navigator connects with the treating physician to initiate GC/T-R.	Automated referrals; system protocols & clinical flowcharts	Patient & Provider	Informational; digital; computer program	Facilitate relay of clinical data to provider	N/A	i: 7.1 Prompts/cues ii: 11.3 Conserving mental resources iii: 3.2 Social support (practical)	Implicit	4	N/A
Heald, 2013 (62)	Relay of MSI/IHC results to genetic counsellor for review	Department of Anatomic Pathology e-mailed a weekly report of all MSI/IHC cases to the genetic counselor for review	Clinical data review systems	Provider	Informational; digital; email	Facilitate relay of clinical data to provider	N/A	i: 7.1 Prompts/cues ii: 3.2 Social support (practical)	Implicit	4	N/A
	Genetic counsellor directly contacts patients eligible for referral on behalf of surgeon to facilitate genetic referral (approach 3 only)	Upon review of MSI/IHC case list, the genetic counselor contacts eligible patients directly via telephone and/or letter on behalf of the surgeon to notify the patient of the results and facilitate a GC referral.	Embedding GC into non-genetics services	Provider	Informational; printed material (letter) or digital (audio call)	Revise professional roles	N/A	i: Social support (practical) ii: Conserving mental resources	Implicit	4	N/A
	Email sent from genetic counsellor to surgeon notifying of patients eligible for genetic referral (approach 2 only)	Upon review of MSI/IHC case list, the genetic counsellor then emailed the surgeon regarding which patients were eligible for genetic referral (surgeon then responsible for initiating referral)	Referral flagging & reminder systems	Provider	Informational; digital; email	Remind clinicians, facilitate relay of clinical data to provider	N/A	i: 7.1 Prompts/cues ii: 3.2 Social support (practical) iii: 11.3 Conserving mental resources iv: Instruction on how to perform the behaviour	Implicit	4	N/A
Helsper, 2018 (38)	ICT-supported case finding	Pseudonyms of patients with ovarian cancer were sent to the corresponding participating GP practice, using a secure software system installed at the GP’s practice. Technical support to trace back the code to the corresponding patient in the EMR.	Clinical data review systems; referral flagging & reminder systems	Provider	Informational; digital; computer program	Facilitate relay of clinical data to provider	Knowledge	i: 7.1 Prompts/cues ii: 3.2 Social support (practical)	Implicit	3	i: NON-LINK (Kn: 7.1) ii: NO EVIDENCE (Kn: 3.2)
	Video for patients about the ovarian cancer guideline	An explanatory video including information about the ovarian cancer guideline and the design of the study was available to patients.	Patient education	Patient	Informational; digital; video	Distribute educational materials	N/A	i: 5.1 Information about health consequences	Implicit	3	N/A
	Letter to GPs with information about the need to refer patients for GCT	Letter sent to GPs informing them about the revised national guideline concerning hereditary and familial ovarian cancer, and asked them to identify eligible patients in their practice and refer them for genetic counselling and testing.	Provider education	Provider	Informational; printed material; letter	Distribute educational materials	Knowledge	i: 5.1 Information about health consequences	Implicit	3	i:LINK (Kn:5.1)
	Video for GPs with information about the need to refer patients for GCT	In the video, a geneticist explicitly recommended the identification and referral of patients with ovarian cancer in their population who had not previously undergone genetic testing.	Provider education	Provider	Informational; digital; video	Distribute educational materials	Knowledge	i: 5.1 Information about health consequences ii: 9.1 Credible source	Implicit	3	i:LINK (Kn:5.1) ii: NO EVIDENCE (KN:9.1)
Kallenberg, 2018 (39)	Patient-administered online family history tool	Consenting patients received an email with a link to the family history tool and were asked to complete it before or at the first visit. The tool-based referral recommendation was then verified by the nurse/physician who could then could decide on and arrange the referral.	Referral/family history tool + CDS	Patient and provider	Informational; digital; computer program	Facilitate relay of clinical data to provider	1: Knowledge 2: Skills	i: 7.1 Prompts/cues ii: 3.2 Social support (practical) ii: 11.3 Conserve mental resources iii: 12.5 Adding objects to the environment	Implicit	3	1i: NON-LINK (Kn:7.1) 1ii: No evidence (Kn:11.3) 1ii: NO EVIDENCE (Kn:3.2) 2i: NO EVIDENCE (Sk:7.1) 2i: NO EVIDENCE (Sk: 3.2) 2ii: No evidence (Sk:11.3)
Kessels, 2018 (53)	Family history questionnaire	A paper-based questionnaire was mailed to all patients undergoing a scheduled outpatient colonoscopy. The questionnaire consisted of questions on the patient’s family history of cancer, and was introduced passively (i.e. not actively explained face-to-face). The patients handed in their questionnaire at the endoscopy desk on the day of the colonoscopy and the attending secretary added it to their…	Referral/family history tool - CDS; clinical data review systems	Patient and provider	Informational; printed materials	Change record systems; facilitate relay of clinical data to providers	1. Environmental context & resources	i: 7.1 Prompts/cues ii: 11.3 Conserving mental resources iii: 3.2 Social support (practical) iv: 12.5 Adding objects to the environment	Implicit	3	1i: LINK (ECR:7.1) 1ii: INCONCLUSIVE (ECR:11.3) 1iii: LINK (ECR:3.2) 1iv: LINK (ECR:12.5)
Kishan, 2016 (48)	Inclusion of a genetic counselor in the multidisciplinary breast clinic (MDC)	A genetic counselor joined the MDC team, and was involved in discussion of each patient and further steps in oncologic care (including recommendations for referral to genetic testing based on information provided in the questionnaire)	Embedding GC into non-genetics services	Provider	Not specified	Create new clinical teams	N/A	i: 3.2 Social support (practical) ii: 12.2 Restructuring the social environment	Implicit	4	N/A
	Upfront family history screening tool	Before their appointment, women complete an intake questionnaire querying Ashkenazi Jewish ancestry and eliciting a complete oncologic FH. Patients are asked to provide information on first-, second-, and third-degree relatives.	Referral/family history tool - CDS	Patient and provider	Not specified	Facilitate relay of clinical data to provider	1. Skills	i: 7.1 Prompts/cues ii: 11.3 Conserve mental resources iii: 12.5 Adding objects to the environment	Implicit	3	1i: NO EVIDENCE (Sk:7.1) 1ii: NO EVIDENCE (Sk:11.3)
Koeneman, 2014 (40)	Follow-up telephone consultation	Patients meeting eligibility criteria were scheduled to undergo a telephone consultation with a member of the research team to verify information (and seek more detailed history) and initiate referral for those eligible.	Clinical data review systems	Patient and provider	Informational; human; digital; telephone	Facilitate relay of clinical data to provider	1: Knowledge 2: Skills 3: Memory, attention & decision processes	ii: 3.2 Social support (practical)	Implicit	3	1i: NO EVIDENCE (Kn:3.2) 2i: NO EVIDENCE (Sk: 3.2) 3i: NO EVIDENCE (MADP: 3.2)
	Family history screening questionnaire (with decisional support)	Health care providers were asked to record a cancer family history for new gynecologic outpatients using a standardized screening questionnaire (based on national guidelines for assessment of hereditary cancer risk and corresponding genetic referral indications). Patients meeting eligibility criteria were scheduled to undergo a telephone consultation to verify information (and seek more detailed …	Referral/family history tool + CDS	Provider	Not specified	Facilitate relay of clinical data to provider	1: Knowledge 2: Skills 3: Memory, attention & decision processes	i: 7.1 Prompts/cues ii: 11.3 Conserve mental resources iii: 12.5 Adding objects to the environment ii: ? Instruction on how to perform the behaviour	Implicit	3	1i: NON-LINK (Kn:7.1) 1ii: NO EVIDENCE (Kn:11.3) 2i: NO EVIDENCE (Sk: 7.1) 2ii: NO EVIDENCE (Sk:11.3) 3i: LINK (MADP: 7.1) 3ii: LINK (MADP:11.3)
Long, 2018 (3)	Audit and feedback of Lynch syndrome pathology data	Feedback of audit results to key treating clinicians with genetic and pathology specialists in attendance to highlight the number of patients missing appropriate supplementary testing. Explanation of how to order and interpret BRAF V600E testing.	Audit & feedback	Provider	Informational; human; face-to-face	Audit and provide feedback	1. Knowledge 2. Skills (explicit)	i: 2.7 Feedback on outcome of behaviour; ii: 4.1 instruction on how to perform the behaviour; iii: 9.1 Credible source	Explicit	1	1i: NO EVIDENCE (Kn:2.7) 1ii: LINK (Kn:4.1) 1iii: NO EVIDENCE (Kn:9.1) 2i: NO EVIDENCE (Sk:2.7) 2ii: LINK (Sk:4.1) 2iii: NON-LINK (Sk:9.1)
	Standardised wording of pathology reports	Wording for IHC and BRAF V600E pathology reporting to be simplified and standardised following the Royal Australian College of Pathologists’ recommended wording to make results easier to interpret.	Changes to path reporting	Provider	Not specified	Facilitate relay of clinical data to clinicians	1. Beliefs about capabilities	i: 4.1 Instruction on how to perform the behaviour; ii: 9.1 Credible source iii: 11.3 Conserve mental resources	Explicit	1	1i: LINK (BaCa:4.1) 1ii: NO EVIDENCE (BaCa: 9.1) 1iii: NO EVIDENCE (BaCa:11.3)
	Adding genetics to the colorectal MDT proforma	MDT coordinator to add a genetics field to the patient information template circulated before the meeting. If pathology & genetic representatives are unable to attend they can review this information that is circulated before the meeting and flag issues for the chairperson to raise	Clinical data review systems	Provider	Not specified	Change record systems; remind clinicians; Facilitate relay of clinical data to clinicians	1. Environmental context & resources (explicit)	i: 3.2 Social support (practical); ii: 7.1 cues and prompts	Explicit	1	1i: LINK (ECR: 3.2) 1ii: LINK (ECR:7.1)
	Improving documentation of genetic referral recommendations	Incorporation of IHC results and genetic referrals (or pending referrals) to be included routinely in correspondence from multidisciplinary case conferences to patients’ external healthcare providers. Use a checklist or documentation protocol for follow up consultations to ensure that when genetic referrals are not addressed post-operatively for whatever reason, they are not overlooked or forgott…	Improving documentation processes	Provider	Not specified	Develop and organize quality monitoring systems	1. Memory, attention & decision processes	i: 7.1 Prompts or cues; ii: 3.2 Social support (practical); iii: 9.1 Credible source	Explicit	1	1i: LINK (MADP:7.1) 1ii: NO EVIDENCE (MADP:3.2) 1iii: NO EVIDENCE (MADP:9.1)
	Streamlining of genetic referral systems	1. Genetic staff and data managers to put referral forms on electronic patient management system 2. Add email address to forms. Replace printable form on hospital forms site and email private referrers with explanation of changes. 3. Genetic staff to develop protocol for retrieving referrals, adding patient details to genetic database, triaging and booking appointments. Develop documenting regime…	Proceduralising referral processes; improving documentation processes	Provider	Informational; digital; email & computer programs	Develop and organize quality monitoring systems	1. Environmental context & resources (explicit)	i: 12.5 Adding objects to the environment ii: 4.1 Instruction on how to perform the behaviour iii: 2.4 Self-monitoring of outcomes of behaviour iv: 12.1 Restructuring the physical environment; v: 3.2 Social support (practical) vi: 4.1 Instruction on how to perform the behaviour vii: 9.1 Credible source	Explicit	1	1i: LINK (ECR: 12.5) 1ii: NO EVIDENCE (ECR:4.1) 1iii: NO EVIDENCE (ECR:2.4) 1iv: LINK (ECR:12.1) 1v: LINK (ECR: 3.2) 1vi: NO EVIDENCE (ECR: 4.1) 1vii: NO EVIDENCE (ECR: 9.1)
	Develop ordering systems for supplementary pathology tests	Pathology department to develop a departmental protocol to automatically send MLH1 abnormal specimens to outside pathology services for BRAF V600E testing. Until this happens, treating team to order BRAF V600E testing. Instructions and reminders to be given at CRC meetings by genetic and pathology staff.	Proceduralising referral processes; referral flagging & reminder systems	Provider	N/A	Develop and organize quality monitoring systems	1. Environmental context & resources (explicit)	i: 12.5 Adding objects to the environment; ii: 11.3 Conserve mental resources iii: 4.1 Instruction on how to perform the behaviour; iv: 3.2 Social support (practical); v: 7.1 Cues and prompts	Explicit	1	1i: LINK (ECR: 12.5) 1ii: INCONCLUSIVE (ECR:11.3) 1iii: NO EVIDENCE (ECR:4.1) 1iv: LINK (ECR: 3.2) 1v: LINK (ECR:7.1)
	Provider education about Lynch syndrome referral	Presentation to Surgical Grand Rounds on best practice in referral for patients flagged as having a high risk of Lynch Syndrome.	Provider education	Provider	Informational; human; face-to-face	Conduct educational meetings	1 Knowledge 2. Skills (explicit)	i: 9.1 Credible source; ii: 5.1 Information about health consequences	Explicit	1	1i: NO EVIDENCE (Kn:9.1) 1ii: LINK (Kn:5.1) 2i: NON-LINK (Sk: 9.1) 2ii: NON- LINK (Sk: 5.1)
	Ongoing training to facilitate Lynch syndrome referral	Quarterly workshops for new surgical and oncology Medical Officers on Hereditary Cancer including pathology and referral processes to be established	Provider education	Provider	Informational; human; face-to-face	Conduct ongoing training	1. Knowledge 2. Skills (explicit)	i: 4.1 Instruction on how to perform the behaviour; ii: 9.1 Credible source; iii: 5.1 Information about health consequences	Explicit	1	1i: LINK (Kn:4.1) 1ii: NO EVIDENCE (Kn:9.1) 1iii: LINK (Kn:5.1) 2i: LINK (Sk: 4.1) 2ii: NON-LINK (Sk: 9.1) 2iii: NON-LINK (Sk:5.1)
	In-service education to nursing staff	In-service education (30 mins with Powerpoint slides and a summary handout) for nursing and allied health staff to provide information about Lynch syndrome cancer risks, clarify what family history is relevant, and how to communicate this information to the treating team or genetic service advocate.	Provider education	Provider	Informational; human; face-to-face Informational; digital; projection (powerpoint) Informational; printed material; handout	Conduct educational meetings	1. Knowledge 2. Skills (explicit)	i: 5.1 Information about health consequences; ii: 9.1 Credible source	Explicit	1	1i: LINK (Kn:5.1) 1ii: NO EVIDENCE (Kn:9.1) 2i: NON-LINK (Sk: 5.1) 2ii: NON-LINK (Sk: 9.1)
	Information about pathology interpretation	Information sheets on how to interpret and act on IHC /BRAF V600E results for the surgical and oncology clinics where patients come for follow-up.	Provider education	Provider	Informational; printed material; handout	Distribute educational materials	1. Memory, attention & decision processes	i: 4.1 Instruction on how to perform the behaviour; ii: 9.1 Credible source; iii: 7.1 Prompts or cues	Explicit	1	1i: NO EVIDENCE (MADP:4.1) 1ii: NO EVIDENCE (MADP:9.1) 1iii: LINK (MADP:7.1)
	Modifying existing genetic referral form	Genetic staff and referring clinicians to review content of referral forms and include a larger free text box for referrals that do not meet the tick box criteria	Referral/family history tool (+CDS)	Provider	N/A	Develop and implement tools for quality monitoring; facilitate relay of clinical data to clinicians	1. Environmental context & resources (explicit)	i: 12.1 Restructuring the physical environment; ii: 12.5 Adding objects to the environment;	Explicit	1	1i: LINK (ECR: 12.1) 1ii: LINK (ECR:12.5)
Miesfeldt, 2018 (51)	Patient navigators	Two patient navigators (both Oncology Nursing Society–certified registered nurses) focused on cancer treatment-related care coordination for CRC and UC patients, respectively. Screen-positive UTS results were typically communicated by phone or email from the pathologist to the treating surgeon, the patient navigator or both. Navigator referrals were at the discretion of multidisciplinary care tea…	Clinical data review systems	Provider	Informational; digital; audio call/email	Facilitate relay of clinical data to providers; create new clinical teams	Environmental context & resources	i: 3.2 Social support (practical) ii: 11.3 Conserving mental resources	Implicit	3	1i: LINK (ECR:3.2) 1ii: INCONCLUSIVE (ECR: 11.3)
	Chart review of patients with abnormal tumour screening results	The Department of Pathology kept a master list (“pathology master list”) of CRC and UC patients with abnormal LS UTS results. The pathology master list of those with abnormal results was provided to Cancer Risk and Prevention Clinic staff for subsequent chart review. In addition to the pathology master list, the two patient navigators provided Cancer Risk and Prevention Clinic staff with their li…	Clinical data review systems	Provider	Not specified	Facilitate relay of clinical data to providers; change record systems	Environmental context & resources	i: 3.2 Social support (practical) ii: 11.3 Conserving mental resources	Implicit	3	1i: LINK (ECR:3.2) 1ii: INCONCLUSIVE (ECR: 11.3)
Moss, 2019 (41)	Virtual MDT review of patients attending DDU clinics	As part of pre-clinic preparation, the electronic record of patients attending clinics in the DDU was reviewed by a genetics professional. Patients with personal or documented family history, suggestive of an underlying germline predisposition, were highlighted for onward referral to the genetics unit by the DDU.	Clinical data review systems	Provider	Informational; digital; computer program	Facilitate relay of clinical data to provider	1. Knowledge 2. Skills	i: 3.2 Social support (practical) ii: 7.1 Prompts ii: 11.3 Conserving mental resources	Implicit	3	1i: NO EVIDENCE (Kn:3.2) 1ii: NON-LINK (Kn:7.1) 1iii: NO EVIDENCE (Kn:11.3) 2i: NO EVIDENCE (Sk:3.2) 2ii: NO EVIDENCE (Sk:7.1) 2iii: NO EVIDENCE (Sk:11.3)
	Embedding of a clinical geneticist in one clinic in Drug Development Unit (DDU) clinic per week	For a period of one year, a genetics clinician attended one clinic in the DDU per week. Prior to clinic appointment, the patient cases were discussed in a MDT meeting. Patients who would benefit from genetics review based on age at diagnosis, cancer type or recorded family history were identified and reviewed in clinic in real time by the genetics clinician, without the need for formal referral f…	Embedding GC into non-genetics services	Provider	Informational; human; face-to-face	Create new clinical teams	1. Knowledge 2. Skills	i: 3.2 Social support (practical) ii: 12.2 Restructuring the social environment iii: ii: 11.3 Conserving mental resources	Implicit	3	1i: NO EVIDENCE (Kn:3.2) 1ii: NO EVIDENCE (Kn:12.2) 1iii: NO EVIDENCE (Kn:11.3) 2i: NO EVIDENCE (Sk:3.2) 2ii: NON-LINK (Sk:12.2) 2iii: NO EVIDENCE (Sk:11.3)
	Adoption of a ‘traffic light’ system to highlight cancer types with strong association to underlying germline predisposition	The genetics unit devised and provided all DDU clinicians with a three-tiered classification of the most common types of cancers managed in the DDU. DDU clinicians were encouraged to refer patients with cancers in the red category irrespective of family history (strongly associated with germline variation, e.g. ovarian cancer), and patients with cancers in the orange/ green category, if there was…	Referral flagging & reminder systems	Provider	Not specified	Distribute educational materials	1. Knowledge 2. Skills	i: 11.3 Conserve mental resources ii: 4.1 Instruction on how to perform the behaviour	Implicit	3	1i NO EVIDENCE (Kn: 11.3) 1ii LINK (Kn: 4.1) 2i: NO EVIDENCE (Sk:11.3) 2ii: LINK (Sk 4.1)
Overbeek, 2020 (54)	Written information about Lynch syndrome testing procedures (intervention and control)	All surgeons and pathologists received written information on the new procedure for recognition of Lynch syndrome, as published articles and a guideline.	Provider education	Provider	Informational; printed materials; paper publication	Distribute educational materials	N/A	i: 5.1 Information about health consequences	Implicit	4	N/A
	Education session (intervention arm only)	Surgeons received a 1-h interactive small-scale education session with a lecture and discussion concerning how and when to tell a patient about a positive MSI test result.	Provider education	Provider	Not specified	Conduct educational meetings	N/A	4.1 Instruction on how to perform the behaviour	Implicit	4	N/A
	Electronic reminders (surgeons; intervention arm only)	Surgeons received reminders in the patient record, consisting of a sticker with a checklist of three items: (a) MSI result (positive or negative), (b) test result discussed with patient (yes or no) and (c) patient referred to cancer genetics clinic (yes or no).	Referral flagging & reminder systems	Provider	Informational; digital (nos)	Facilitate relay of clinical data to provider; remind clinicians	N/A	i:7.1 Prompts/cues ii: 11.3 Conserve mental resources	Implicit	4	N/A
	Electronic reminders (pathologists; intervention arm only)	Pathologists were provided with electronic patient inclusion reminders (monthly), feedback on inclusion (every 3 month) and supporting materials such as small cards with the selection criteria, a list to register MSI-positive tumours and a folder to save information of MSI applications.	Referral flagging & reminder systems; audit & feedback	Provider	Informational; digital (nos)	Facilitate relay of clinical data to provider; remind clinicians	1: 'Memory, attention and decision processes 2:Environmental context & resources	i:7.1 Prompts/cues ii: 11.3 Conserve mental resources iii: 2.7 Feedback on outcomes of behaviour	Implicit	3	1i: LINK (MADP:7.1) 1ii: LINK (MADP:11.3) 1iii: NO EVIDENCE (MADP:2.7) 2i: LINK (ECR:7.1) 2ii: INCONCLUSIVE (ECR:11.3) 2iii: NON-LINK (ECR:2.7)
Pederson, 2018 (42)	Embedding a genetic counsellor into the breast cancer care team	A full-time genetic counselor was embedded into the multidisciplinary breast cancer program	Embedding GC into non-genetics services	Provider	N/A	Create new clinical teams	1. Environmental context & resources 2a. Knowledge 2b. Skills	i: 3.2 Social support (practical) ii: 12.2 Restructuring the social environment	Implicit	3	1i: LINK (ECR:3.2) 1ii: LINK (ECR:12.2) 2ai: NO EVIDENCE (Kn: 3.2) 2aii: NO EVIDENCE (Kn:12.2) 2aii: NO EVIDENCE (Sk: 3.2) 2aii: NON-LINK (Sk:12.2)
Petzel, 2014 (43)	Electronic referral system incorporated into EMR	A referral form was introduced within the electronic medical record (EMR) (intervention) allowing oncologists to systematically refer patients directly to the Cancer Genetics Clinic for counseling. This form represents a 1-page summary of genetic referral guidelines for ovarian cancer in a checklist format, which is automatically, electronically forwarded when completed to the Cancer Genetics Cli…	Automated electronic referral systems	Provider	Informational; digital; computer program	Provide local technical assistance; facilitate relay of clinical data to provider	Knowledge	i:7.1 Prompts/cues ii: 3.2 Social support (practical) iii: 11.3 Conserve mental resources	Implicit		1i: NON-LINK (Kn:7.1) 1ii: NO EVIDENCE (Kn:3.2) 1iii: NO EVIDENCE (Kn:11.3)
Rana, 2020 (49)	Genetic counsellor physically embedded in gynaecologic oncology clinic	A dedicated genetic counsellor was co-located in the medical and gynecologic oncology clinic provider workroom	Embedding GC into non-genetics services	Provider	N/A	Create new clinical teams; revise professional roles	Environmental context & resources	i: 3.2 Social support (practical) ii: 9.1 Credible source	Implicit	3	i: LINK (ECR:3.2) ii: NO EVIDENCE (ECR:9.1)
	Staff education and training	Genetic counsellor trained scheduling staff members to identify all patients who were newly diagnosed with ovarian cancer. Within 4 weeks, newly diagnosed patients were routinely scheduled to meet with a genetic counsellor during their second oncology visit.	Provider education	Provider	Informational (not specified)	Conduct educational meetings	Environmental context & resources	i: 4.1 Instruction on how to perform the behaviour ii: 9.1 Credible source	Implicit	3	i: NO EVIDENCE (ECR:4.1) ii: NO EVIDENCE (ECR:9.1)
	Increased genetic counsellor availability	The genetic counsellor met with physicians daily and was available to meet with patients in real time, as needed. Patients who scheduled a genetics consultation met with the genetic counsellor in-person in the clinic space. Most patients were seen during their infusion appointment to facilitate a patient-centered approach and reduce appointment burden.	Increasing genetic counsellor accessibility	Provider & patient	N/A	N/A	Environmental context & resources	i: 3.2 Social support (practical)	Implicit	3	i: LINK (ECR:3.2)
	Genetic counsellor acts as dedicated contact person to guide clinicans about referral/testing eligibility	Genetic counsellor's contact information was supplied to all providers and they were encouraged to reach out if there was any uncertainty about whether patients required additional testing.	Increasing genetic counsellor accessibility	Provider	N/A	Provide ongoing consultation	Environmental context & resources	i: 3.2 Social support (practical)	Implicit	3	i: LINK (ECR:3.2)
Scheuner, 2014 (44)	Practice-feedback report	Practice-feedback report describes the proportion of patients with a completed reminder and proportion referred for genetic consultation, as compared with an aggregate summary for the clinic. Generated on a quarterly basis during the implementation phase for individual enrolled clinicians.	Audit & feedback	Provider	Not specified	Audit and feedback	1. Knowledge 2. Skills	i: 2.7 Feedback on outcomes of behaviour ii: 6.2 Social comparison	Implicit	3	1i: NO EVIDENCE (Kn:2.7) 1ii:NO EVIDENCE (Kn:6.2) 2i: NO EVIDENCE (Sk:2.7) 2ii: NON-LINK (Sk:6.2)
	Patient information sheets	One information sheet describes the importance of knowing cancer family history. Another describes what patients should expect during a genetic consultation.The cancer family history information sheet was provided to patients when they attended a clinic visit and was attached to the self-administered cancer family history questionnaire. The genetic consultation information sheet was given to clin…	Patient education	Patient	Informational; Printed materials (paper publication)	Distribute educational materials	1. Knowledge 2. Skills	i: 5.1 Information about health consequences ii: 11.3 Conserving mental resources	Implicit	3	1i: LINK (Kn:5.1) 1ii: NO EVIDENCE (Kn:11.3) 2i: NON-LINK (Sk:5.1) 2ii: NO EVIDENCE (Sk:11.3)
	Lecture series	Seven lectures were delivered on the topics of hereditary cancer risk assessment; genetic testing; hereditary breast–ovarian cancer; hereditary colon cancer; ethical, legal, and social issues; case studies; and a genetics “Jeopardy” game. Geneticist conducted lectures every 2 to 3 weeks in the women’s clinics during the first half of implementation.	Provider education	Provider	Informational; human (face-to-face)	Conduct ongoing training; make training dynamic	1. Knowledge 2. Skills	i: 5.1 Information about health consequences ii: 9.1 Credible source	Implicit	3	1i: LINK (Kn:5.1) 1ii: NO EVIDENCE (Kn:9.1) 2i: NON-LINK (Sk:5.1) 2ii: NON-LINK (Sk:9.1)
	Clinician information sheets	Checklist of indications for referral of a patient for a cancer genetics consultation. Available in print and also embedded within a reminder in the electronic health record (EHR), described below.	Provider education	Provider	Informational; Printed material (paper publication) & digital (computer program)	Distribute educational materials	1. Knowledge 2. Skills	i: 11.3 Conserve mental resources ii: 4.1 Instruction on how to perform the behaviour iii: 7.1 Prompts/cues	Implicit	3	1i: NO EVIDENCE (Kn:11.3) 1ii: LINK (Kn:4.1) 1iii: NON-LINK (Kn:7.1) 2i: NO EVIDENCE (SK:11.3) 2ii: LINK (Sk:4.1) 2iii: NO EVIDENCE (Sk:7.1)
	Genomics Curriculum and Tools Sharepoint site	Genomics Curriculum And Tools website containing all informational tools and links to trusted websites. Embedded within the EHR reminder (below)	Provider education	Provider	Informational; digital (website)	Distribute educational materials	1. Knowledge 2. Skills	i: 11.3 Conserve mental resources ii: 9.1 Credible source	Implicit	3	1i: NO EVIDENCE (Kn:11.3) 1ii: NO EVIDENCE (Kn:9.1) 2i: NO EVIDENCE (Sk:11.3) 2iii: NON-LINK (Sk:9.1)
	Social influence	Clinic champions are notified of missed opportunities found by review of health factors. Champions contact clinicians regarding possible need for referral. Ongoing review of consults received by the genetics team characterizes the appropriateness of referrals. Real-time individual clinician feedback is provided and monthly reports are generated.	Referral flagging & reminder systems; audit & feedback	Provider	Not specified	Remind clinicians; identify and prepare champions	1. Knowledge 2. Skills	i: 9.1 Credible source i: 2.7 Feedback on outcomes of behaviour	Implicit	3	1i: NO EVIDENCE (Kn:9.1) 1ii:NO EVIDENCE (Kn:2.7) 2i: NON-LINK (Sk:9.1) 2ii: NO EVIDENCE (Sk:2.7)
	Clinical decision support tool in the form of a reminder	An EHR alert was activated within the record of all patients attending the women’s clinics, prompting to clinicians to collect cancer family history, and make a decision about genetic referral. Links to information sheets, GCAT site, and other websites were available. The clinician responses in the reminder were documented in the patient’s progress note and captured as data elements by the databa…	Referral flagging & reminder systems; Referral/family history tool (+CDS)	Provider	Informational;digital (computer program)	Change record systems; facilitate relay of clinical data to providers	1. Knowledge 2. Skills	i: 7.1 Prompts/cues ii: 11.3 Conserve mental resources	Implicit	3	1i: NON-LINK (Kn:7.1) 1ii: NO EVIDENCE (Kn:11.3) 2i: NO EVIDENCE (Sk:7.1) 2ii: NO EVIDENCE (Sk:11.3)
	Patient family history questionnaire	Consists of questions that mirror the questions asked in the reminder found in the EHR. Given to any patient with a clinic visit for whom the reminder has not been completed.	Referral/family history tool (+CDS)	Patient	Informational; Printed materials (paper publication)	Facilitate relay of clinical data to providers	1. Knowledge 2. Skills	i: 7.1 Prompts/cues ii: Conserve mental resources	Implicit	3	1i: NON-LINK (Kn:7.1) 2i: NO EVIDENCE (Sk:7.1)
Senter, 2017 (50)	Genetics-embedded model (GEM)	A licensed GC was embedded in the outpatient Gynecologic Oncology (GO) clinic on two full days per week in one of two clinic locations.When a referral is made in the electronic medical record, GO staff schedules the genetic counseling directly and does not require return of family history collection forms	Embedding GC into non-genetics services	Provider	N/A	Create new clinical teams	Environmental context & resources	i: 3.2 Social support (practical) ii: 12.2 Restructuring the social environment	Implicit	3	1i: LINK (ECR:3.2) 1ii: LINK (ECR:12.2)
Spinosa, 2020 (60)	Provider training	In-person and electronic communications with gynecologic oncology providers, pathologists, and clinical laboratories. LS epidemiology, pathophysiology, and prognosis were reviewed, as were SGO recommendations for screening. Discussion of current practice patterns revealed significant heterogeneity in screening practices and many opportunities for human error, increasing enthusiasm for standardiza…	Provider education	Provider	Informational; human ( face-to-face) and digitial	Conduct educational meetings	N/A	i: 4.1 Instruction on how to perform the behaviour ii: 5.1 Information about health consequences iii: 1.6 Discrepancy between current behaviour and goal	Implicit	4	N/A
	Standardised pathology documentation	A non-optional field was added to the pathologists' uterine cancer pathology report template that prompted identification of a best block for subsequent molecular testing and staining. The pathology report for uterine cancer specimens could not be signed until this field was populated. Identification of a best block not only reminds the pathologist to submit the tumor for testing, but it also may…	Decisional support strategies (enhanced documentation)	Provider	Not specified	Facilitate relay of clinical data to providers	N/A	i: 7.1 Prompts/cues ii: 11.3 Conserving mental resources	Implicit	4	N/A
	Provider documentation	The note templates used in gynecologic oncology clinics were amended to include a mandatory section for “molecular testing and tumor genetics.” This section prompts the provider to manually review and document all testing that has been ordered, the results of those tests, whether or not a genetic counseling referral has been made, and the outcome of the genetic consultation. Notes cannot be signe…	Decisional support strategies (enhanced documentation)	Provider	Not specified	Facilitate relay of clinical data to providers	N/A	i: 7.1 Prompts/cues ii: 11.3 Conserving mental resources	Implicit	4	N/A
Swanson, 2018 (45)	Genetic risk checklist	EOC patients at preoperative or prechemotherapy appointment were provided with a printed risk of hereditary breast and/or ovarian cancer checklist	Patient education	Patient	Informational; Printed material; Paper Publication	Distribute educational materials	1.Knowledge 2.Emotion	i: 5.1 Information about health consequences	Implicit	3	1i: LINK (Kn:5.1) 2i: NO EVIDENCE (Em:5.1)
	Written genetic referral recommendations	Following surgery, inpatients receive written recommendations (from The National Comprehensive Cancer Network and the Society of Gynecologic Oncology) in their hospital summary with the rationale for genetic counseling referral	Patient education	Patient	Informational; Printed material; Paper Publication	Distribute educational materials	1.Knowledge 2.Emotion	i: 5.1 Information about health consequences ii: 9.1 Credible source	Implicit	3	1i: LINK (Kn:5.1) 1ii: NO EVIDENCE (Kn:9.1) 2i: NO EVIDENCE (Em:5.1) 2ii: NO EVIDENCE (Em:9.1)
	Provider education	Education sessions were held to familiarize providers from medical oncology, gynecologic surgery and genetics with the national recommendations for referral, information regarding genetic testing, the goals of the quality improvement project, and components of the toolkit. This education was also incorporated into the quarterly gynecologic surgery resident/fellow orientation to ensure continuous …	Provider education	Provider	Informational; human; face-to-face	Conduct educational meetings; Conduct ongoing training	Knowledge	i: 5.1 Information about health consequences	Implicit	3	1i: LINK (Kn:5.1)
	Family history worksheet	A family cancer history worksheet allowed patients an opportunity to gather and complete the history information prior to their genetics consultation.	Referral/family history tool - CDS	Patient	Informational; Printed material; Paper Publication	Facilitate relay of clinical data to providers	Not specified	i: Conserve mental resources	N/A	4	N/A
Westwood, 2012 (55)	GC-led primary care genetics education	A GC-led seminar was designed to include four case scenarios (cystic fibrosis, Huntington’s disease, breast cancer, and a child with dysmorphic features referred for diagnosis); referral access details; and the then local and national cancer family history referral guidelines	Provider education	Provider	Informational;human (face-to-face)	Conduct educational meetings	1.Beliefs about capabilities	ii: 5.1 Information about health consequences ii: 9.1 Credible source iii: 4.1 Instruction on how to perform the behaviour	Implicit	3	1i: NO EVIDENCE (BaCa:5.1) 1ii: NO EVIDENCE (BaCa:9.1) 1iii: LINK (BaCa:4.1)
Wilson, 2006 (46)	Automated referral letter	Automated production of a draft referral letter using the regionally recommended template	Automated electronic referral systems	Provider	Not specified	N/A	1. Knowledge 2. Beliefs about capabilities 3. Environmental context & resources 4. Memory, attention & decision processes	i: 3.2 Social support (practical) ii: 11.3 Conserving mental resource	Implicit	3	1i: NO EVIDENCE (Kn:3.2) 1ii: NO EVIDENCE (Kn:11.3) 2i: NO EVIDENCE (BaCa:3.2) 2ii: NO EVIDENCE (BaCa:11.3) 3i: LINK (ECR:3.2) 3ii: INCONCLUSIVE (ECR:11.3) 4i: NO EVIDENCE (MADP:3.2) 4ii: LINK (MADP:11.3)
	Email contact	A contact email link with the Cancer Genetics Service, with a guaranteed response time	Improved communication with genetics departments	Provider	Informational; digital; email	Provide ongoing consultation	1. Knowledge 2. Beliefs about capabilities 3. Environmental context & resources 4. Memory, attention & decision processes	i: 3.2 Social support (practical)	Implicit	3	1i: NO EVIDENCE (Kn:3.2) 2i: NO EVIDENCE (BaCa:3.2) 3i: LINK (ECR:3.2) 4i: NO EVIDENCE (MADP:3.2)
	Patient information sheets	Printer-ready, locally customized patient information leaflets	Patient education	Patient	Informational; digital; computer program	Distribute educational materials	N/A	i: 5.1 Information about health consequences	N/A	4	N/A
	Resource links	Selected web links for professionals and patients	Patient education; provider education	Patient & Provider	Informational; digital; website	Distribute educational materials	1. Knowledge 2. Beliefs about capabilities 3. Environmental context & resources 4. Memory, attention & decision processes	i: 5.1 Information about health consequences	Implicit	3	i: LINK (Kn:5.1) 2i: NO EVIDENCE (BaCa:5.1) 3i: NON-LINK (ECR:5.1) 4i: NO EVIDENCE (MADP:5.1)
	List of required information for risk assessment	A list of the key patient information needed in order to use the guidelines	Provider education	Provider	Informational; digital; computer program	Distribute educational materials	1. Knowledge 2. Beliefs about capabilities 3. Environmental context & resources 4. Memory, attention & decision processes	i. 4.1 Instruction on how to perform the behaviour	Implicit	3	1i: LINK (Kn:4.1) 2i: LINK (BaCa:4.1) 3i: NO EVIDENCE (ECR:4.1) 4i: NO EVIDENCE (MADP:4.1)
	Genetics information resource	Background information on cancer genetics, and explanation of the evidence underlying the guidelines, prepared by local geneticists	Provider education	Provider	Informational; digital; computer program	Distribute educational materials	1. Knowledge 2. Beliefs about capabilities 3. Environmental context & resources 4. Memory, attention & decision processes	i: 5.1 Information about health consequences ii: 9.1 Credible source	Implicit	3	1i: LINK (Kn:5.1) 1ii: NO EVIDENCE (Kn:9.1) 2i: NO EVIDENCE (BaCa:5.1) 2ii: NO EVIDENCE (BaCa:9.1) 3i: NON-LINK (ECR:5.1) 3ii: NO EVIDENCE (ECR:9.1) 4i: NO EVIDENCE (MADP:5.1) 4ii: NO EVIDENCE (MADP:9.1)
	Risk assessment module	A risk assessment module, presented as a set of short checklists, in which the Scottish referral guidelines for breast, ovarian and colorectal cancer were embedded	Referral/family history tool + CDS	Provider	Informational; digital; computer program	Facilitate relay of clinical data to providers	1. Knowledge 2. Beliefs about capabilities 3. Environmental context & resources 4. Memory, attention & decision processes	i. 4.1 Instruction on how to perform the behaviour ii: 11.3 Conserve mental resources iii: 7.1 Prompts & cues	Implicit	3	1i: LINK (Kn:4.1) 1ii: NO EVIDENCE (Kn: 11.3) 1iii: NON-LINK (Kn: 7.1) 2i: LINK (BaCa:4.1) 2ii: NO EVIDENCE (BaCa: 11.3) 2iii: NON-LINK (BaCa: 7.1) 3i: NO EVIDENCE (ECR:4.1) 3ii: INCONCLUSIVE (ECR: 11.3) 3iii: LINK (ECR: 7.1) 4i: NO EVIDENCE (MADP:4.1) 4ii: LINK (MADP: 11.3) 4iii: LINK (MADP: 7.1)
	Cancer genetics training	All partners in intervention practices were invited to interactive workshops on cancer genetics. This workshop carried postgraduate training points, was designed and delivered by specialist genetics staff, and was repeated on different dates in two locations.	Provider education	Provider	Informational; human; face-to-face	Conduct educational meeting	1. Knowledge 2. Beliefs about capabilities 3. Environmental context & resources 4. Memory, attention & decision processes	i: 5.1 Information about health consequences ii: 9.1 Credible source	Implicit	3	1i: LINK (Kn:5.1) 1ii: NO EVIDENCE (Kn:9.1) 2i: NO EVIDENCE (BaCa:5.1) 2ii: NO EVIDENCE (BaCa:9.1) 3i: NON-LINK (ECR:5.1) 3ii: NO EVIDENCE (ECR:9.1) 4i: NO EVIDENCE (MADP:5.1) 4ii: NO EVIDENCE (MADP:9.1)

## Sheet: KEY
KEY
aWhere possible, intervention component were coded according to compilation of discrete implementation strategies: Powell BJ, Waltz TJ, Chinman MJ, Damschroder LJ, Smith JL, Matthieu MM, et al. A refined compilation of implementation strategies: results from the Expert Recommendations for Implementing Change (ERIC) project. Implementation Science. 2015;10(1):21.
bBCTs were coded as EXPLICIT (if authors explicitly referred to the BCTTv1) or IMPLICIT (if no mention of BCTTv1 and BCT coded by researcher based on intervention description). Coded as N/A if system based intervention not dependent on behaviour change
cDemonstration of TDF-BCT links relies on adequate description of barriers and intervention strategies. This column describes information available in text and methods used by the systematic reviewer to draw these links: 1 - explicit use of TDF and BCTs, with linkages clearly described; 2 - explicit use of TDF and BCTs, but links not described; 3 - TDF/BCTs not explicitly used but sufficient barr…
dColumn L links uses the theory and techniques online tool to determine evidence of linkage between TDF domain (column AG) and BCT (column AH). See https://theoryandtechniquetool.humanbehaviourchange.org/tool LINK - BCT-MoA link established NON-LINK - evidence to suggest no link INCONCLUSIVE - conflicting evidence NO EVIDENCE - insufficient evidence to determine link/non-link N/A - unable to asse…
