# Supplementary material for: The design, implementation, and effectiveness of intervention strategies aimed at improving genetic referral practices: a systematic review of the literature
Source: Genet Med. 2021 Aug 24;23(12):2239–49. doi: 10.1038/s41436-021-01272-0 (PMC8629749; doi:10.1038/s41436-021-01272-0)
Supplement: Supplementary file 4 — SUPPLEMENTARY FILE 5 [file 41436_2021_1272_MOESM4_ESM.xlsx]

## Sheet: Sheet1
SUPPLEMENTARY FILE 5 - IMPLEMENTATION STRATEGIES
Reference	Implementation strategy	Description of strategy	Implementation stage	ERIC implementation strategy
Bednar, 2017 (47)	Assess for readiness and identify barriers and facilitators; conduct local consensus discussions	Assess for readiness and identify barriers and facilitators; conduct local consensus discussions (working group reviewed practices and identified barriers)	Pre-implementation	Assess for readiness and identify barriers and facilitators; tailor strategies
Bednar, 2019 (33)	Conduct site environmental scan	An environmental scan was used to assess the cancer genetic service prior to implementation. Environmental scan is a mixed-methods tool to collect information, identify risks and opportunities, tailor strategic plans, or design programs.	Pre-implementation	Assess for readiness and identify barriers and facilitators; tailor strategies
Cohen, 2013 (36)	Identification of key people at remote site to provide genetic evaluation and testing services	A registered nurse (RN) employed by the collaborative site provided genetic evaluation/testing services, whilst a supporting physician (MD) ordered tests and supervised the RN.	Pre-implementation	Identify and prepare champions; provide clinical supervision
Cohen, 2016 (36)	Formation of an implementation committee	A committee composed of staff members (e.g.oncologists, gastroenterologists, surgeons, pathologists, medical geneticists, and genetic counselors) was formed to obtain input on the concept of universal tumour screening (UTS) and on aspects of the system that would facilitate or impede the implementation of UTS. The committee met in ad hoc scheduled meetings to discuss and investigate how to implem…	Pre-implementation	Use advisory boards & workgroups; Organize clinician implementation team meetings; tailor strategies
	Identify implementation leaders	A 'leadership core' was identified, consisting of 3 individuals (medical oncologist, genetic counsellor, and gastroenterology oncology service line manager) responsible for ensuring good communication within and between relevant departments	Pre-implementation	Identify and prepare champions
Dekker, 2015 (35)	Patient and stakeholder input to guide intervention development and refinement	The website was developed in close collaboration with stakeholders (medical experts and patient representatives). User opinions and recommendations for improvement were collected using thinkaloud techniques, semi-structured interviews and questionnaires.	Pre-implementation	Use advisory boards & workgroups; Organize clinician implementation team meetings; tailor strategies
Edelman, 2014 (57)	Site needs assessment	To prepare for implementation, at each site project and site staff conducted a needs assessment to determine patient flow and processes, space, staff resources, and provider educational needs/preferences. A customized installation, implementation, and training plan was developed for each site.	Pre-implementation	Conduct local needs assessment; tailor strategies; develop a formal implementation blueprint
	Provider training	1-2 hr group training covering the value of FHH in prenatal care, components of the tool, proposed implementation plan, and workflow challenges and resolutions	Pre-implementation	Conduct educational meetings
	Ongoing support	Ongoing physician support was provided by site coordinators as required	Mid-implementation	Provide ongoing consultation
	Staff evaluation of PHP prototype (ME only)	Participation in a formative evaluation of a PHP prototype among a subset of providers, with feedback informing revisions that resulted in the implementation version of PHP.	Pre-implementation	Use advisory boards & workgroups; tailor strategies
	Baseline chart audit & feedback (ME only)	Staff performed a baseline chart audit assessing practice performance in FHH collection and genetic screening as part of initial needs assessment. These data were presented to ME providers prior to implementation.	Pre-implementation	Audit & provide feedback
Eichmeyer, 2014 (58)	Identification of local champion to obtain support	To obtain support and input, the medical director, also a medical oncologist, acted as physician champion and brought the project to leadership meetings and management council with the genetic counselor.	Pre-implementation	Identify and prepare champions; involve executive boards
	Meetings with primary nursing staff	The genetic counselor collaborated with primary nurses to devise effective communication processes that would limit the work load impact.	Pre-implementation	Use advisory boards & workgroups; tailor strategies
	Initiating contact with intervention stakeholders	Each oncologist involved in the program was contacted independently before the launch to ascertain the preferred electronic communication method. This process also allowed the genetic counselor an opportunity to explain the project and address each physician’s questions.	Pre-implementation	Tailor strategies
Emery, 2007 (37)	GP education session	All GPs and practice nurses attended a 45-min educational session on cancer genetics, and introduced to the GRAIDS intervention. Each practice team selected a single clinician (GP or practice nurse) to act as the ‘lead clinician’ to manage all patients who expressed concerns about their family history of breast or colorectal cancer. Lead clinicians attended a further 90-min interactive training s…	Pre-implementation	Conduct educational meetings
	GRAIDS software usage review and troubleshooting (adaptive sub-group only)	lead clinician was interviewed 3 months after training, if frequency of software usage was below a predefined level based on size of the practice population. The interview identified reasons for low usage and aimed to resolve any problems using the software.	Mid-implementation	Audit & provide feedback; Tailor strategies
Graff, 2020 (59)	Pathway navigation training	Physicians meet with SCCN breast oncology program leaders and review the pathways in detail. Pathway training focuses on highlighting pathway indications for GC/T-R as well as other pathway metrics, but it does not include any additional dedicated genetic/genomic educational curriculum. After completing training, pathway physicians are encouraged to adhere to the pathways.	Pre-implementation	Conduct educational meetings
	Feedback on pathway adherence	Pathway physicians receive adherence reports to highlight their pathway compliance on individual, hospital, and regional levels.	Mid-implementation	Audit and provide feedback
Kallenberg, 2018 (39)	Intervention training	One researcher presented the study to health care providers in each of the participating outpatient clinics. In each hospital, the intervention strategy started with a training week, in which nurses additionally received a manual, a pocket card, and instructions on how and when to use the tool.	Pre-implementation	Conduct educational meetings; distribute educational materials
	Ongoing research support	During the intervention, a research fellow provided background support for inviting and assisting patients to use the tool, verifying answers and reminding nurses to refer patients when indicated.	Mid-implementation	Provide ongoing consultation
Long, 2018 (3)	Formation of multidisciplinary implementation teams	Multidisciplinary implementation teams were formed at each hospital to process map LS referrals and discuss barriers.	Pre-implementation	Organize clinician implementation team meetings
	Baseline audit and feedback	A baseline audit of CRC surgery patients and LS genetic testing referrals were completed at each hospital to populate the process maps with objective data and determine the extent of the problem.	Pre-implementation	Audit and provide feedback
	Barrier detection	Health professionals involved with CRC patients were invited to complete the validated Influences on Patient Safety Behaviours Questionnaire (IPSBQ) to identify barriers to referrals, which was followed up by TDF guided focus groups to verify the referral barriers.	Pre-implementation	Assess for readiness and identify barriers and facilitators; tailor strategies
	Intervention co-design	Interventions were co-designed with health professionals using evidence-based behaviour change techniques (BCTs) to address key barriers	Pre-implementation	Use an improvement/implementation advisor; Tailor strategies
	Support staff to implement interventions	Final versions of the proposed interventions were provided to hospital and department directors, and their authorisation and support for their implementation was formally sought.	Pre-implementation	Involve executive boards
Scheuner, 2013 (44)	Stakeholder engagement to inform intervention design	Toolkit components were developed with input from a multidisciplinary advisory committee composed of VA and non-VA experts in clinical genetics, genetic counseling, genetics education, oncology, health services, women’s health, and ethics. Feedback from end users (primary-care clinicians) through discussion groups and usability testing was used to guide refinements to the EHR reminder alert syste…	Pre-implementation	Use advisory boards & workgroups; tailor strategies
	Mid-implementation stakeholder interviews to refine toolkit components	Clinicians were interviewed to assess their attitudes and opinions regarding the toolkit and its implementation. Findings were used to inform the implementation strategy to address barriers to implementation and to make adjustments to components of the toolkit.	Mid-implementation	Tailor strategies
Swanson, 2018 (45)	Stakeholder meetings to guide intervention development	A multidisciplinary team was created to evaluate the genetic counseling referral process for EOC patients at Mayo Clinic. Team members included representatives from gynecologic surgery (surgeon, allied health staff, nurse, administrative, resident and fellow), medical oncology (oncologist, allied health staff, and nurse) and genetics (geneticist and genetic counselors). The team met five times ov…	Pre-implementation	Use advisory boards & workgroups; Organize clinician implementation team meetings
Westwood, 2012 (55)	Stakeholder engagement to inform intervention design	Educational needs and preferences for the mode of delivery and content of the education were elicited from a group of 35 GPs (not in the main trial area).	Pre-implementation	Use advisory boards & workgroups
Wilson, 2006 (46)	Stakeholder engagement to inform intervention design	The decision aid component of the intervention was developed over a number of months with the involvement of GPs active in practice together with clinical geneticists.	Pre-implementation	Use advisory boards & workgroups; conduct local consensus discussions; tailor strategies
